# Supplementary material for: Dual activities of an X-family DNA polymerase regulate CRISPR-induced insertional mutagenesis across species
Source: Nat Commun. 2024 Jul 26;15:6293. doi: 10.1038/s41467-024-50676-4 (PMC11282277; doi:10.1038/s41467-024-50676-4)
Supplement: Supplementary file 4 — Supplementary Data 1 [file 41467_2024_50676_MOESM4_ESM.xlsx]

## Sheet: Sheet1
Supplementary Data File 1. Summary of CRISPR target sites
		Target site ID	guide RNA sequence	tranformation method
Arabidopsis thaliana	1	MCsite_T_1	TAGGTGGACTATGCAGTCAATGG	stable transgenic
	2	MCsite_T_8	TAGGTGGACTATGCAGTCAATGG	stable transgenic
	3	MCsite5_T_7	TAGGTGGACTATGCAGTCAATGG	stable transgenic
	4	MCsite5_T_6	TAGGTGGACTATGCAGTCAATGG	stable transgenic
	5	MCsite5_T_5	TAGGTGGACTATGCAGTCAATGG	stable transgenic
	6	MCsite5_T_4	TAGGTGGACTATGCAGTCAATGG	stable transgenic
	7	MCsite5_T_3	TAGGTGGACTATGCAGTCAATGG	stable transgenic
	8	MCsite4_G_9	GTTTTCTCGCACTTAAGCTCTGG	stable transgenic
	9	MCsite4_G_8	GTTTTCTCGCACTTAAGCTCTGG	stable transgenic
	10	MCsite4_G_7	GTTTTCTCGCACTTAAGCTCTGG	stable transgenic
	11	MCsite4_G_5	GTTTTCTCGCACTTAAGCTCTGG	stable transgenic
	12	MCsite4_G_4	GTTTTCTCGCACTTAAGCTCTGG	stable transgenic
	13	MCsite4_G_3	GTTTTCTCGCACTTAAGCTCTGG	stable transgenic
	14	MCsite4_G_2	GTTTTCTCGCACTTAAGCTCTGG	stable transgenic
	15	MCsite4_G_1	GTTTTCTCGCACTTAAGCTCTGG	stable transgenic
	16	fwa_gRNA9_C	CCAAAACCAGGTGAAGCTGAAGG	stable transgenic
	17	fwa_gRNA8_G	CCTTCAGCTTCACCTGGTTTTGG	stable transgenic
	18	fwa_gRNA17_A	TCTTTGCACGTACCGTATTATGG	stable transgenic
	19	fwa_gRNA_51_T	TAATCCAGAAGAGTCTTGGTTGG	stable transgenic
	20	fwa_gRNA_50_C	TTTTCCAACCAAGACTCTTCTGG	stable transgenic
	21	fwa_gRNA_41_T	CAAGGCCTGTCCAAATTTAGTGG	stable transgenic
	22	fwa_gRNA_39_A	TTTCGGTTCTCCACTAAATTTGG	stable transgenic
	23	fwa_gRNA_26_G	CAACTCTCTCAAAGCCGTAATGG	stable transgenic
	24	fwa_gRNA_18_G	TTGAGGATGAGAGAGAGAGGTGG	stable transgenic
	25	fwa_gRNA_16_C	CAGAAGTGTATACATGCATGTGG	stable transgenic
	26	CHL2_gRNA	CGACATTCATAACAGAGACATGG	stable transgenic
Setaria viridis	1	ms45_gRNA2	CTCATGATCATCGGCCGGAGCGG	protoplast transfection
	2	ms45_gRNA1	CACGACAAGGAGGAATTCTGCGG	protoplast transfection
	3	ms26_gRNA8	CTGTAGTAGTCAACGTGTTAAGG	protoplast transfection
	4	ms26_gRNA2	ATTCACCGGGTCCGCGATGTAGG	protoplast transfection
	5	ms26_gRNA1	CGTCCTCCTCTCGTGGATCCTGG	protoplast transfection
	6	MET1a_gRNA2	ATGATGATGCAAAATTAGCTAGG	protoplast transfection
	7	JK010_gRNA1	GCTCAAGCACCCCACGCGGGTGG	protoplast transfection
	8	JK008_gRNA1	CAGCTGGTGGATGTGGAACTAGG	protoplast transfection
	9	JK004_gRNA1	CGAGCAACGAGCGGCAGCCATGG	protoplast transfection
	10	JK003_gRNA1	AGGAGGAGGAGCAGCAGCCATGG	protoplast transfection
	11	JK001_gRNA1	AGCTACAGCTACAGCAGCAATGG	protoplast transfection
	12	IBM2_gRNA3	GTCACAGAATGCTCACACTGGGG	protoplast transfection
	13	IBM2_gRNA2	AACATTAGCTGCATTCGGACTGG	protoplast transfection
	14	IBM2_gRNA1	ATATTTAAAAAGCCCTGTGAAGG	protoplast transfection
	15	HSFB2b_gRNA3	GACCCGTTGCAGGCTCGGAGCGG	protoplast transfection
	16	HSF6A1_gRNA2	TGCTTGACCGTCACGGCGGTGGG	protoplast transfection
	17	H2A.W_N	TCGAAGCGCAGCCGCTGCCATGG	protoplast transfection
	18	H2A.W_C	AGTCCCCCAAGAAGGCTTAGAGG	protoplast transfection
	19	edm2c_gRNA3	TTAGAGGACATCACTGAGAGTGG	protoplast transfection
	20	edm2c_gRNA2	TACATCAAAGATAGCCAGTGGGG	protoplast transfection
	21	edm2c_gRNA1	GTGCAACCTTAGGCTACAGCAGG	protoplast transfection
	22	edm2b_gRNA3	CTTTCAGTGTAAAGGCCTAGAGG	protoplast transfection
	23	edm2b_gRNA2	GTTTGTGCTATCTGTGACAATGG	protoplast transfection
	24	edm2b_gRNA1	AGCCCTGCACCGCTCTCAGCCGG	protoplast transfection
	25	edm2a_gRNA3	GTTTGATGTTAGACCCTCAGAGG	protoplast transfection
	26	drm1b_gRNA2	AATGCCTCTCCCAAACCCAATGG	protoplast transfection
	27	drm1b_gRNA1	GTGTATGGACGACGATATCACGG	protoplast transfection
	28	drm1a_gRNA1	TTGCCGTCTTGGGTCCCACGAGG	protoplast transfection
	29	CMT3b_gRNA1	GTGCATCCCACTCCTTAAGGAGG	protoplast transfection
	30	CMT3a_gRNA2	GGTTAAACCCACTTATCCCTTGG	protoplast transfection
	31	CMT3a_gRNA1	GATGTGGGTTCGGATTCAGCAGG	protoplast transfection
	32	CMT2_gRNA1	TTGCAAGATATGCTCTAAGCCGG	protoplast transfection
	33	MET1b_gRANA2	GCTCAAGCACCCCACGCGGGTGG	protoplast transfection
Human	1	hg19_15_90348326_90348348_sgRNP_HEK293_STSS_48hr_None	GTTCGACTACGTGGAGAAGCAGG	cell transfection
	2	hg19_15_40987441_40987463_sgRNP_K562_STSS_48hr_None	AGTTCCCAGCTGCACGCCTCGGG	cell transfection
	3	hg19_X_66765045_66765067_sgRNP_K562_STSS_48hr_None	ACAGATTCTGGAAAGCTCCTCGG	cell transfection
	4	hg19_1_198608162_198608184_sgRNP_HCT116_STSS_48hr_None	CTAGGTGATGATGTCAGATTCGG	cell transfection
	5	hg19_X_66765119_66765141_sgRNP_HEK293_STSS_48hr_None	GCCGGGAGGTGCTGCGCTCGCGG	cell transfection
	6	hg19_X_133594290_133594312_sgRNP_HCT116_STSS_48hr_None	GCTCAGGAGGAGGAAGCCGGTGG	cell transfection
	7	hg19_17_37883173_37883195_sgRNP_K562_STSS_48hr_None	GGACAGAAGAAGCCCTGCTGGGG	cell transfection
	8	hg19_2_191835123_191835145_sgRNP_HEK293_STSS_48hr_None	GAATGAGGGTCCTTTGGGAAAGG	cell transfection
	9	hg19_13_32893351_32893373_sgRNP_K562_STSS_48hr_None	GAAGCCAGCTGATTATAAGATGG	cell transfection
	10	hg19_2_216977803_216977825_sgRNP_HEK293_STSS_48hr_None	CTTCTTTGCTTGTTCAAATGGGG	cell transfection
	11	hg19_13_108863525_108863547_sgRNP_HCT116_STSS_48hr_None	GAACGAATACAGAAAAGTAAAGG	cell transfection
	12	hg19_2_191835123_191835145_sgRNP_K562_STSS_48hr_None	GAATGAGGGTCCTTTGGGAAAGG	cell transfection
	13	hg19_7_50633109_50633131_sgRNP_HCT116_STSS_48hr_None	GAAGAGGGAAACGTGTGGCTTGG	cell transfection
	14	hg19_15_90348585_90348607_sgRNP_HEK293_STSS_48hr_None	CATCACGCTTATCCACCCCAAGG	cell transfection
	15	hg19_13_32889655_32889677_sgRNP_K562_STSS_48hr_None	GAGGCGCAGCAGTGCCACAGCGG	cell transfection
	16	hg19_15_40987441_40987463_sgRNP_HEK293_STSS_48hr_None	AGTTCCCAGCTGCACGCCTCGGG	cell transfection
	17	hg19_7_50526196_50526218_sgRNP_K562_STSS_48hr_None	GCAACTTGAAATTATATCTGTGG	cell transfection
	18	hg19_17_37883173_37883195_sgRNP_HEK293_STSS_48hr_None	GGACAGAAGAAGCCCTGCTGGGG	cell transfection
	19	hg19_X_66765045_66765067_sgRNP_HEK293_STSS_48hr_None	ACAGATTCTGGAAAGCTCCTCGG	cell transfection
	20	hg19_15_90348655_90348677_sgRNP_HEK293_STSS_48hr_None	AGATGCAGGCTGCAGATGCCCGG	cell transfection
	21	hg19_22_42017322_42017344_sgRNP_K562_STSS_48hr_None	GCGCAGGGAAGCGACCAACTTGG	cell transfection
	22	hg19_22_42032578_42032600_sgRNP_HCT116_STSS_48hr_None	ATCCGTGGCCCATCATGTCTTGG	cell transfection
	23	hg19_2_216974144_216974166_sgRNP_HCT116_STSS_48hr_None	GCACCATGTTGCCGGTCCTCAGG	cell transfection
	24	hg19_1_65311293_65311315_sgRNP_HEK293_STSS_48hr_None	GTGGAAGAGTTTGTGGAAGGGGG	cell transfection
	25	hg19_2_216974069_216974091_sgRNP_K562_STSS_48hr_None	GGTGGACAAGCGGCAGATAGCGG	cell transfection
	26	hg19_16_29708698_29708720_sgRNP_HCT116_STSS_48hr_None	GGGCACTGGAGCCACCTCTTTGG	cell transfection
	27	hg19_22_37532281_37532303_sgRNP_HCT116_STSS_48hr_None	GGAGCCAGCCCCTGGCCTTCAGG	cell transfection
	28	hg19_15_90348326_90348348_sgRNP_HCT116_STSS_48hr_None	GTTCGACTACGTGGAGAAGCAGG	cell transfection
	29	hg19_15_90348585_90348607_sgRNP_K562_STSS_48hr_None	CATCACGCTTATCCACCCCAAGG	cell transfection
	30	hg19_X_66765045_66765067_sgRNP_HCT116_STSS_48hr_None	ACAGATTCTGGAAAGCTCCTCGG	cell transfection
	31	hg19_17_40440261_40440283_sgRNP_HEK293_STSS_48hr_None	GGCCCTCGGCGGCGGCTCCCAGG	cell transfection
	32	hg19_15_90348655_90348677_sgRNP_K562_STSS_48hr_None	AGATGCAGGCTGCAGATGCCCGG	cell transfection
	33	hg19_X_138644010_138644032_sgRNP_K562_STSS_48hr_None	ACAGAACATGTTGTTATAGATGG	cell transfection
	34	hg19_13_32889655_32889677_sgRNP_HEK293_STSS_48hr_None	GAGGCGCAGCAGTGCCACAGCGG	cell transfection
	35	hg19_19_17952223_17952245_sgRNP_HCT116_STSS_48hr_None	GCCGAGGCTGCTGGAGGAAGTGG	cell transfection
	36	hg19_1_208073318_208073340_sgRNP_HEK293_STSS_48hr_None	TTCATGAGTCTTGACAACAACGG	cell transfection
	37	hg19_11_836348_836370_sgRNP_HEK293_STSS_48hr_None	GCCCGCCACCACCAGGATGTAGG	cell transfection
	38	hg19_15_40987441_40987463_sgRNP_HCT116_STSS_48hr_None	AGTTCCCAGCTGCACGCCTCGGG	cell transfection
	39	hg19_11_836294_836316_sgRNP_K562_STSS_48hr_None	GCTGATGTAGTCACTCTTGAGGG	cell transfection
	40	hg19_17_40440261_40440283_sgRNP_K562_STSS_48hr_None	GGCCCTCGGCGGCGGCTCCCAGG	cell transfection
	41	hg19_X_138643957_138643979_sgRNP_K562_STSS_48hr_None	GGTCAACAAGTGGAACTCTAAGG	cell transfection
	42	hg19_15_90348585_90348607_sgRNP_HCT116_STSS_48hr_None	CATCACGCTTATCCACCCCAAGG	cell transfection
	43	hg19_2_191835123_191835145_sgRNP_HCT116_STSS_48hr_None	GAATGAGGGTCCTTTGGGAAAGG	cell transfection
	44	hg19_X_138643957_138643979_sgRNP_HEK293_STSS_48hr_None	GGTCAACAAGTGGAACTCTAAGG	cell transfection
	45	hg19_22_42017322_42017344_sgRNP_HEK293_STSS_48hr_None	GCGCAGGGAAGCGACCAACTTGG	cell transfection
	46	hg19_1_65349086_65349108_sgRNP_K562_STSS_48hr_None	GAGGAGCTCCAAGAAGACTGAGG	cell transfection
	47	hg19_17_40466373_40466395_sgRNP_K562_STSS_48hr_None	GAAGAGGGGGAGAGAGTTACAGG	cell transfection
	48	hg19_2_216977803_216977825_sgRNP_HCT116_STSS_48hr_None	CTTCTTTGCTTGTTCAAATGGGG	cell transfection
	49	hg19_1_183218409_183218431_sgRNP_HEK293_STSS_48hr_None	GGGAGGGCTGTGCTGCTAGTGGG	cell transfection
	50	hg19_17_40440261_40440283_sgRNP_HCT116_STSS_48hr_None	GGCCCTCGGCGGCGGCTCCCAGG	cell transfection
	51	hg19_1_65312386_65312408_sgRNP_HEK293_STSS_48hr_None	GGCAGCCAGCATGATGAGACAGG	cell transfection
	52	hg19_17_40481444_40481466_sgRNP_K562_STSS_48hr_None	GAGCAGAGATGTGGGAATGGGGG	cell transfection
	53	hg19_7_55220290_55220312_sgRNP_HEK293_STSS_48hr_None	GTTGTGGCAGCAGTCACTGGGGG	cell transfection
	54	hg19_19_17953906_17953928_sgRNP_HCT116_STSS_48hr_None	GCAGGGTGAGTGTCTCAGCCTGG	cell transfection
	55	hg19_1_65311293_65311315_sgRNP_HCT116_STSS_48hr_None	GTGGAAGAGTTTGTGGAAGGGGG	cell transfection
	56	hg19_2_216974069_216974091_sgRNP_HEK293_STSS_48hr_None	GGTGGACAAGCGGCAGATAGCGG	cell transfection
	57	hg19_13_32893351_32893373_sgRNP_HEK293_STSS_48hr_None	GAAGCCAGCTGATTATAAGATGG	cell transfection
	58	hg19_17_40466373_40466395_sgRNP_HEK293_STSS_48hr_None	GAAGAGGGGGAGAGAGTTACAGG	cell transfection
	59	hg19_1_208073318_208073340_sgRNP_HCT116_STSS_48hr_None	TTCATGAGTCTTGACAACAACGG	cell transfection
	60	hg19_8_39871134_39871156_sgRNP_HEK293_STSS_48hr_None	GGAGTATTTCAGGGGCTCTTGGG	cell transfection
	61	hg19_13_32889655_32889677_sgRNP_HCT116_STSS_48hr_None	GAGGCGCAGCAGTGCCACAGCGG	cell transfection
	62	hg19_7_50526196_50526218_sgRNP_HEK293_STSS_48hr_None	GCAACTTGAAATTATATCTGTGG	cell transfection
	63	hg19_1_65349086_65349108_sgRNP_HEK293_STSS_48hr_None	GAGGAGCTCCAAGAAGACTGAGG	cell transfection
	64	hg19_15_90348655_90348677_sgRNP_HCT116_STSS_48hr_None	AGATGCAGGCTGCAGATGCCCGG	cell transfection
	65	hg19_17_37883173_37883195_sgRNP_HCT116_STSS_48hr_None	GGACAGAAGAAGCCCTGCTGGGG	cell transfection
	66	hg19_8_39871134_39871156_sgRNP_K562_STSS_48hr_None	GGAGTATTTCAGGGGCTCTTGGG	cell transfection
	67	hg19_1_55529322_55529344_sgRNP_K562_STSS_48hr_None	GGGCTGAGAGAGGGACAAGTCGG	cell transfection
	68	hg19_17_40481444_40481466_sgRNP_HEK293_STSS_48hr_None	GAGCAGAGATGTGGGAATGGGGG	cell transfection
	69	hg19_13_32900720_32900742_sgRNP_K562_STSS_48hr_None	ACAGTAGAACTAAGGGTGGGTGG	cell transfection
	70	hg19_22_37523901_37523923_sgRNP_K562_STSS_48hr_None	GAACTGTGTGTGTTGCAGGGGGG	cell transfection
	71	hg19_22_42017322_42017344_sgRNP_HCT116_STSS_48hr_None	GCGCAGGGAAGCGACCAACTTGG	cell transfection
	72	hg19_1_183218409_183218431_sgRNP_HCT116_STSS_48hr_None	GGGAGGGCTGTGCTGCTAGTGGG	cell transfection
	73	hg19_17_40458414_40458436_sgRNP_HEK293_STSS_48hr_None	GGCCACTGTAGTCCTCCAGGTGG	cell transfection
	74	hg19_X_138644010_138644032_sgRNP_HEK293_STSS_48hr_None	ACAGAACATGTTGTTATAGATGG	cell transfection
	75	hg19_1_65312386_65312408_sgRNP_HCT116_STSS_48hr_None	GGCAGCCAGCATGATGAGACAGG	cell transfection
	76	hg19_17_40466373_40466395_sgRNP_HCT116_STSS_48hr_None	GAAGAGGGGGAGAGAGTTACAGG	cell transfection
	77	hg19_17_40458414_40458436_sgRNP_K562_STSS_48hr_None	GGCCACTGTAGTCCTCCAGGTGG	cell transfection
	78	hg19_7_50526196_50526218_sgRNP_HCT116_STSS_48hr_None	GCAACTTGAAATTATATCTGTGG	cell transfection
	79	hg19_1_65349086_65349108_sgRNP_HCT116_STSS_48hr_None	GAGGAGCTCCAAGAAGACTGAGG	cell transfection
	80	hg19_13_32893351_32893373_sgRNP_HCT116_STSS_48hr_None	GAAGCCAGCTGATTATAAGATGG	cell transfection
	81	hg19_13_32900720_32900742_sgRNP_HEK293_STSS_48hr_None	ACAGTAGAACTAAGGGTGGGTGG	cell transfection
	82	hg19_7_55220290_55220312_sgRNP_HCT116_STSS_48hr_None	GTTGTGGCAGCAGTCACTGGGGG	cell transfection
	83	hg19_11_836294_836316_sgRNP_HEK293_STSS_48hr_None	GCTGATGTAGTCACTCTTGAGGG	cell transfection
	84	hg19_11_836348_836370_sgRNP_HCT116_STSS_48hr_None	GCCCGCCACCACCAGGATGTAGG	cell transfection
	85	hg19_17_40481444_40481466_sgRNP_HCT116_STSS_48hr_None	GAGCAGAGATGTGGGAATGGGGG	cell transfection
	86	hg19_1_55529322_55529344_sgRNP_HEK293_STSS_48hr_None	GGGCTGAGAGAGGGACAAGTCGG	cell transfection
	87	hg19_X_138644010_138644032_sgRNP_HCT116_STSS_48hr_None	ACAGAACATGTTGTTATAGATGG	cell transfection
	88	hg19_2_216974069_216974091_sgRNP_HCT116_STSS_48hr_None	GGTGGACAAGCGGCAGATAGCGG	cell transfection
	89	hg19_22_37523901_37523923_sgRNP_HEK293_STSS_48hr_None	GAACTGTGTGTGTTGCAGGGGGG	cell transfection
	90	hg19_17_40458414_40458436_sgRNP_HCT116_STSS_48hr_None	GGCCACTGTAGTCCTCCAGGTGG	cell transfection
	91	hg19_X_138643957_138643979_sgRNP_HCT116_STSS_48hr_None	GGTCAACAAGTGGAACTCTAAGG	cell transfection
	92	hg19_8_39871134_39871156_sgRNP_HCT116_STSS_48hr_None	GGAGTATTTCAGGGGCTCTTGGG	cell transfection
	93	hg19_13_32900720_32900742_sgRNP_HCT116_STSS_48hr_None	ACAGTAGAACTAAGGGTGGGTGG	cell transfection
	94	hg19_22_37523901_37523923_sgRNP_HCT116_STSS_48hr_None	GAACTGTGTGTGTTGCAGGGGGG	cell transfection
	95	hg19_11_836294_836316_sgRNP_HCT116_STSS_48hr_None	GCTGATGTAGTCACTCTTGAGGG	cell transfection
	96	hg19_1_55529322_55529344_sgRNP_HCT116_STSS_48hr_None	GGGCTGAGAGAGGGACAAGTCGG	cell transfection
	97	hg19_8_39845460_39845482_sgRNP_HEK293_STSS_48hr_None	GTAGAGAAAGAAGCAGTGCCTGG	cell transfection
	98	hg19_22_42032569_42032591_sgRNP_HEK293_STSS_48hr_None	AAAACGTTTCCAAGACATGATGG	cell transfection
	99	hg19_4_145041692_145041714_sgRNP_HCT116_STSS_48hr_None	AGTGTGCATTGCCACCTCAGTGG	cell transfection
	100	hg19_7_55259538_55259560_sgRNP_K562_STSS_48hr_None	GAGAAAGAATACCATGCAGAAGG	cell transfection
	101	hg19_1_198668758_198668780_sgRNP_K562_STSS_48hr_None	ACTGACACGCAGACATTCAGCGG	cell transfection
	102	hg19_16_29708389_29708411_sgRNP_HEK293_STSS_48hr_None	GCCGTGCAGGCAGCTGAGGCTGG	cell transfection
	103	hg19_X_66765028_66765050_sgRNP_K562_STSS_48hr_None	CCGCCGTCCAAGACCTACCGAGG	cell transfection
	104	hg19_1_208084624_208084646_sgRNP_HCT116_STSS_48hr_None	TCCCAAAGGCGGAGGGCGTTAGG	cell transfection
	105	hg19_13_32889668_32889690_sgRNP_HCT116_STSS_48hr_None	GCTGCGCCTCTGCTGCGCCTCGG	cell transfection
	106	hg19_2_216977772_216977794_sgRNP_K562_STSS_48hr_None	ACCATGAGTAACTCCATTCCTGG	cell transfection
	107	hg19_1_208084624_208084646_sgRNP_HEK293_STSS_48hr_None	TCCCAAAGGCGGAGGGCGTTAGG	cell transfection
	108	hg19_22_42017308_42017330_sgRNP_HCT116_STSS_48hr_None	TTGTCGTCTTCTGTCCAAGTTGG	cell transfection
	109	hg19_2_216981433_216981455_sgRNP_K562_STSS_48hr_None	GGCACTGACAATCCCCTTTCTGG	cell transfection
	110	hg19_22_37461708_37461730_sgRNP_K562_STSS_48hr_None	CGAAGCTGGAATCTGCTCTCTGG	cell transfection
	111	hg19_1_208084624_208084646_sgRNP_K562_STSS_48hr_None	TCCCAAAGGCGGAGGGCGTTAGG	cell transfection
	112	hg19_1_198608242_198608264_sgRNP_HEK293_STSS_48hr_None	CTCGTCTGATAAGACAACAGTGG	cell transfection
	113	hg19_7_55259538_55259560_sgRNP_HEK293_STSS_48hr_None	GAGAAAGAATACCATGCAGAAGG	cell transfection
	114	hg19_22_42032718_42032740_sgRNP_HEK293_STSS_48hr_None	ATGACAGTGCCAAAGCCAGCCGG	cell transfection
	115	hg19_4_156826243_156826265_sgRNP_HCT116_STSS_48hr_None	GAACTGCAAAGTGAAACAAAAGG	cell transfection
	116	hg19_15_40987404_40987426_sgRNP_HCT116_STSS_48hr_None	CGGCCAGAGACCGAGCCCTAAGG	cell transfection
	117	hg19_1_198668758_198668780_sgRNP_HEK293_STSS_48hr_None	ACTGACACGCAGACATTCAGCGG	cell transfection
	118	hg19_15_40987404_40987426_sgRNP_HEK293_STSS_48hr_None	CGGCCAGAGACCGAGCCCTAAGG	cell transfection
	119	hg19_8_39845460_39845482_sgRNP_HCT116_STSS_48hr_None	GTAGAGAAAGAAGCAGTGCCTGG	cell transfection
	120	hg19_16_29708389_29708411_sgRNP_HCT116_STSS_48hr_None	GCCGTGCAGGCAGCTGAGGCTGG	cell transfection
	121	hg19_2_216977772_216977794_sgRNP_HEK293_STSS_48hr_None	ACCATGAGTAACTCCATTCCTGG	cell transfection
	122	hg19_1_65432129_65432151_sgRNP_K562_STSS_48hr_None	GCTGAGGAGGGGTCGCGGCGAGG	cell transfection
	123	hg19_15_40987404_40987426_sgRNP_K562_STSS_48hr_None	CGGCCAGAGACCGAGCCCTAAGG	cell transfection
	124	hg19_1_65432129_65432151_sgRNP_HEK293_STSS_48hr_None	GCTGAGGAGGGGTCGCGGCGAGG	cell transfection
	125	hg19_22_37461708_37461730_sgRNP_HEK293_STSS_48hr_None	CGAAGCTGGAATCTGCTCTCTGG	cell transfection
	126	hg19_1_198608242_198608264_sgRNP_HCT116_STSS_48hr_None	CTCGTCTGATAAGACAACAGTGG	cell transfection
	127	hg19_7_55259538_55259560_sgRNP_HCT116_STSS_48hr_None	GAGAAAGAATACCATGCAGAAGG	cell transfection
	128	hg19_1_198668758_198668780_sgRNP_HCT116_STSS_48hr_None	ACTGACACGCAGACATTCAGCGG	cell transfection
	129	hg19_X_66765028_66765050_sgRNP_HEK293_STSS_48hr_None	CCGCCGTCCAAGACCTACCGAGG	cell transfection
	130	hg19_X_66765028_66765050_sgRNP_HCT116_STSS_48hr_None	CCGCCGTCCAAGACCTACCGAGG	cell transfection
	131	hg19_2_216977772_216977794_sgRNP_HCT116_STSS_48hr_None	ACCATGAGTAACTCCATTCCTGG	cell transfection
	132	hg19_10_89506437_89506459_sgRNP_K562_STSS_48hr_None	GCATACAGTGATTTGATGAAAGG	cell transfection
	133	hg19_22_42032569_42032591_sgRNP_HCT116_STSS_48hr_None	AAAACGTTTCCAAGACATGATGG	cell transfection
	134	hg19_4_156825204_156825226_sgRNP_HEK293_STSS_48hr_None	GAAGAAGACAAATCACAAACTGG	cell transfection
	135	hg19_4_156825204_156825226_sgRNP_HCT116_STSS_48hr_None	GAAGAAGACAAATCACAAACTGG	cell transfection
	136	hg19_2_216981433_216981455_sgRNP_HEK293_STSS_48hr_None	GGCACTGACAATCCCCTTTCTGG	cell transfection
	137	hg19_2_73160982_73161004_sgRNP_K562_STSS_48hr_None	GAGTCCGAGCAGAAGAAGAAGGG	cell transfection
	138	hg19_1_65432129_65432151_sgRNP_HCT116_STSS_48hr_None	GCTGAGGAGGGGTCGCGGCGAGG	cell transfection
	139	hg19_4_156825228_156825250_sgRNP_HEK293_STSS_48hr_None	GTGAATAGAGCCAGCAAAGGAGG	cell transfection
	140	hg19_4_156825228_156825250_sgRNP_HCT116_STSS_48hr_None	GTGAATAGAGCCAGCAAAGGAGG	cell transfection
	141	hg19_22_42032718_42032740_sgRNP_HCT116_STSS_48hr_None	ATGACAGTGCCAAAGCCAGCCGG	cell transfection
	142	hg19_22_37461708_37461730_sgRNP_HCT116_STSS_48hr_None	CGAAGCTGGAATCTGCTCTCTGG	cell transfection
	143	hg19_1_208072334_208072356_sgRNP_K562_STSS_48hr_None	ATAGGAGAAGATGATGTATAGGG	cell transfection
	144	hg19_2_216981433_216981455_sgRNP_HCT116_STSS_48hr_None	GGCACTGACAATCCCCTTTCTGG	cell transfection
	145	hg19_2_73160982_73161004_sgRNP_HEK293_STSS_48hr_None	GAGTCCGAGCAGAAGAAGAAGGG	cell transfection
	146	hg19_10_89506437_89506459_sgRNP_HEK293_STSS_48hr_None	GCATACAGTGATTTGATGAAAGG	cell transfection
	147	hg19_2_73160982_73161004_sgRNP_HCT116_STSS_48hr_None	GAGTCCGAGCAGAAGAAGAAGGG	cell transfection
	148	hg19_1_208072334_208072356_sgRNP_HEK293_STSS_48hr_None	ATAGGAGAAGATGATGTATAGGG	cell transfection
	149	hg19_10_89506437_89506459_sgRNP_HCT116_STSS_48hr_None	GCATACAGTGATTTGATGAAAGG	cell transfection
	150	hg19_1_208072334_208072356_sgRNP_HCT116_STSS_48hr_None	ATAGGAGAAGATGATGTATAGGG	cell transfection
Fire Fly reporter gene		Luciferase_iPAM_T	AATTGTCTTGTCCCTATCGAAGG
		Luciferase_iPAM_G	TGTGCCAGAGTCCTTCGATAGGG
Note: The PAM sequences were highlighted in red. The -4th nucleotides were indicated in blue.
