# Supplementary material for: Dual activities of an X-family DNA polymerase regulate CRISPR-induced insertional mutagenesis across species
Source: Nat Commun. 2024 Jul 26;15:6293. doi: 10.1038/s41467-024-50676-4 (PMC11282277; doi:10.1038/s41467-024-50676-4)
Supplement: Supplementary file 7 — Supplementary Data 4 [file 41467_2024_50676_MOESM7_ESM.xlsx]

## Sheet: Figure 2d
species	target_site	rep	genotype	inserted_nt	INDEL mutagenesis (%)			species	target_site	Mean INDEL mutagenesis (%)
Arabidopsis	iPAM_T	1	WT	T	17.5905			Arabidopsis	iPAM_T	11.5
Arabidopsis	iPAM_T	1	WT	T	11.3436			Arabidopsis	iPAM_G	51.7
Arabidopsis	iPAM_T	1	WT	T	5.63432			HEK293	iPAM_T	4.6
Arabidopsis	iPAM_G	1	WT	A	33.9008			HEK293	iPAM_G	11.1
Arabidopsis	iPAM_G	1	WT	A	63.0106			setaria	iPAM_T	2.6
Arabidopsis	iPAM_G	1	WT	A	58.2059			setaria	iPAM_G	0.8
HEK293	iPAM_T	1	WT	T	2.2098
HEK293	iPAM_T	1	WT	T	5.47012
HEK293	iPAM_T	1	WT	T	6.09138
HEK293	iPAM_G	1	WT	G	9.48714
HEK293	iPAM_G	1	WT	G	16.5779
HEK293	iPAM_G	1	WT	G	7.18263
setaria	iPAM_T	1	WT	T	1.48676
setaria	iPAM_T	1	WT	T	2.63123
setaria	iPAM_T	1	WT	T	3.74354
setaria	iPAM_G	1	WT	A	0.953404
setaria	iPAM_G	1	WT	A	0.695837
setaria	iPAM_G	1	WT	A	0.647053

## Sheet: Figure 3a
target_site	rep	genotype	INDEL mutagenesis (%)			target_site	Mean INDEL mutagenesis (%)
MCSite_T_1	rep_1	WT	2.1875			MCSite_T_1	3.21673
MCSite_T_1	rep_2	WT	3.37114			MCSite_T_3	20.419
MCSite_T_1	rep_3	WT	4.09154			MCSite_T_4	3.53147
MCSite_T_3	rep_1	WT	12.4704			MCSite_T_5	4.82111
MCSite_T_3	rep_2	WT	27.8598			MCSite_T_6	6.90317
MCSite_T_3	rep_3	WT	20.9268			MCSite_T_7	23.8691
MCSite_T_4	rep_1	WT	1.42793			MCSite_T_8	5.70265
MCSite_T_4	rep_2	WT	4.25949
MCSite_T_4	rep_3	WT	4.90699
MCSite_T_5	rep_1	WT	2.65548
MCSite_T_5	rep_2	WT	5.76643
MCSite_T_5	rep_3	WT	6.04142
MCSite_T_6	rep_1	WT	3.49139
MCSite_T_6	rep_2	WT	9.02381
MCSite_T_6	rep_3	WT	8.19431
MCSite_T_7	rep_1	WT	16.6186
MCSite_T_7	rep_2	WT	31.1173
MCSite_T_7	rep_3	WT	23.8714
MCSite_T_8	rep_1	WT	4.25845
MCSite_T_8	rep_2	WT	5.06618
MCSite_T_8	rep_3	WT	7.78331

## Sheet: Figure 3b
target_site	rep	genotype	INDEL mutagenesis (%)			target_site	Mean INDEL mutagenesis (%)
MCSite_G_4	rep_1	WT	7.39734			MCSite_G_4	4.75815
MCSite_G_4	rep_2	WT	0.635231			MCSite_G_7	8.3992
MCSite_G_4	rep_3	WT	6.24188			MCSite_G_8	60.9453
MCSite_G_7	rep_1	WT	11.06			MCSite_G_9	0.58
MCSite_G_7	rep_2	WT	6.20784			MCSite_G_3	0.983333
MCSite_G_7	rep_3	WT	7.92974			MCSite_G_1	0.56
MCSite_G_8	rep_1	WT	36.6809			MCSite_G_5	0.353333
MCSite_G_8	rep_2	WT	73.5758			MCSite_G_2	0.896667
MCSite_G_8	rep_3	WT	72.5791
MCSite_G_9	rep_1	WT	0.67
MCSite_G_9	rep_2	WT	0.62
MCSite_G_9	rep_3	WT	0.45
MCSite_G_3	rep_1	WT	1.25
MCSite_G_3	rep_2	WT	0.24
MCSite_G_3	rep_3	WT	1.46
MCSite_G_1	rep_1	WT	0.43
MCSite_G_1	rep_2	WT	0.96
MCSite_G_1	rep_3	WT	0.29
MCSite_G_5	rep_1	WT	0.52
MCSite_G_5	rep_2	WT	0.31
MCSite_G_5	rep_3	WT	0.23
MCSite_G_2	rep_1	WT	0.65
MCSite_G_2	rep_2	WT	1.46
MCSite_G_2	rep_3	WT	0.58

## Sheet: Figure 4a
target_site	rep	genotype	INDEL mutagenesis (%)		genotype	target_site	Mean INDEL mutagenesis (%)
CHLI2	1	WT	29.858		WT	CHLI2	38.9
CHLI2	2	WT	51.9381		atpol lambda-1	CHLI2	37.9
CHLI2	3	WT	34.7991
CHLI2	1	atpol lambda-1	32.4877
CHLI2	2	atpol lambda-1	40.3135
CHLI2	3	atpol lambda-1	40.9474

## Sheet: Figure 4d
target_site	rep	genotype	INDEL mutagenesis (%)		target_site	Mean INDEL mutagenesis (%)
MCSite_T_1	rep_1	atpol lambda-1	1.63456		MCSite_T_1	1.74598
MCSite_T_1	rep_2	atpol lambda-1	1.90497		MCSite_T_3	25.2534
MCSite_T_1	rep_3	atpol lambda-1	1.69841		MCSite_T_4	2.11935
MCSite_T_3	rep_1	atpol lambda-1	20.6201		MCSite_T_5	6.8374
MCSite_T_3	rep_2	atpol lambda-1	25.7636		MCSite_T_6	8.71783
MCSite_T_3	rep_3	atpol lambda-1	29.3764		MCSite_T_7	33.114
MCSite_T_4	rep_1	atpol lambda-1	2.03115		MCSite_T_8	9.83613
MCSite_T_4	rep_2	atpol lambda-1	2.21755
MCSite_T_4	rep_3	atpol lambda-1	2.10934
MCSite_T_5	rep_1	atpol lambda-1	6.42544
MCSite_T_5	rep_2	atpol lambda-1	6.16316
MCSite_T_5	rep_3	atpol lambda-1	7.92358
MCSite_T_6	rep_1	atpol lambda-1	6.07253
MCSite_T_6	rep_2	atpol lambda-1	8.66077
MCSite_T_6	rep_3	atpol lambda-1	11.4202
MCSite_T_7	rep_1	atpol lambda-1	28.3635
MCSite_T_7	rep_2	atpol lambda-1	33.2969
MCSite_T_7	rep_3	atpol lambda-1	37.6816
MCSite_T_8	rep_1	atpol lambda-1	6.63181
MCSite_T_8	rep_2	atpol lambda-1	10.9289
MCSite_T_8	rep_3	atpol lambda-1	11.9477

## Sheet: Figure 4e
target_site	rep	genotype	INDEL mutagenesis (%)		target_site	Mean INDEL mutagenesis (%)
MCSite_G_4	rep_1	atpol lambda-1	4.89257		MCSite_G_4	4.49252
MCSite_G_4	rep_2	atpol lambda-1	5.01844		MCSite_G_7	5.05493
MCSite_G_4	rep_3	atpol lambda-1	3.56656		MCSite_G_8	43.4653
MCSite_G_7	rep_1	atpol lambda-1	5.63881		MCSite_G_9	0.72
MCSite_G_7	rep_2	atpol lambda-1	5.34401		MCSite_G_3	0.626667
MCSite_G_7	rep_3	atpol lambda-1	4.18198		MCSite_G_1	0.41
MCSite_G_8	rep_1	atpol lambda-1	53.8466		MCSite_G_5	0.49
MCSite_G_8	rep_2	atpol lambda-1	49.4936		MCSite_G_2	0.646667
MCSite_G_8	rep_3	atpol lambda-1	27.0557
MCSite_G_9	rep_1	atpol lambda-1	0.91
MCSite_G_9	rep_2	atpol lambda-1	0.66
MCSite_G_9	rep_3	atpol lambda-1	0.59
MCSite_G_3	rep_1	atpol lambda-1	0.69
MCSite_G_3	rep_2	atpol lambda-1	0.61
MCSite_G_3	rep_3	atpol lambda-1	0.58
MCSite_G_1	rep_1	atpol lambda-1	0.74
MCSite_G_1	rep_2	atpol lambda-1	0.34
MCSite_G_1	rep_3	atpol lambda-1	0.15
MCSite_G_5	rep_1	atpol lambda-1	0.46
MCSite_G_5	rep_2	atpol lambda-1	0.49
MCSite_G_5	rep_3	atpol lambda-1	0.52
MCSite_G_2	rep_1	atpol lambda-1	0.74
MCSite_G_2	rep_2	atpol lambda-1	0.66
MCSite_G_2	rep_3	atpol lambda-1	0.54

## Sheet: Figure 5a-b
target_site	rep	genotype	INDEL mutagenesis (%)		target_site	genotype	Mean INDEL mutagenesis (%)
CHLI2	rep_1	Pol λ OE	3.89722		CHLI2	WT_OE	26.7
CHLI2	rep_2	Pol λ OE	9.27914		MCSite_T_1	WT_OE	2.5
CHLI2	rep_3	Pol λ OE	6.34441		MCSite_T_3	WT_OE	16.3
MCSite_T_1	rep_2	Pol λ OE	0.352021		MCSite_T_4	WT_OE	2.2
MCSite_T_1	rep_3	Pol λ OE	0.291715		MCSite_T_5	WT_OE	5.3
MCSite_T_3	rep_1	Pol λ OE	2.26777		MCSite_T_6	WT_OE	4.3
MCSite_T_3	rep_2	Pol λ OE	4.54517		MCSite_T_7	WT_OE	19.1
MCSite_T_3	rep_3	Pol λ OE	6.10443		MCSite_T_8	WT_OE	4.1
MCSite_T_4	rep_2	Pol λ OE	0.315035		CHLI2	Pol λ OE	6.5
MCSite_T_5	rep_1	Pol λ OE	0.594566		MCSite_T_1	Pol λ OE	0.3
MCSite_T_5	rep_2	Pol λ OE	0.839502		MCSite_T_3	Pol λ OE	4.3
MCSite_T_5	rep_3	Pol λ OE	2.22953		MCSite_T_4	Pol λ OE	0.3
MCSite_T_6	rep_2	Pol λ OE	1.07939		MCSite_T_5	Pol λ OE	1.2
MCSite_T_6	rep_3	Pol λ OE	0.95981		MCSite_T_6	Pol λ OE	1
MCSite_T_7	rep_1	Pol λ OE	5.13781		MCSite_T_7	Pol λ OE	5.6
MCSite_T_7	rep_2	Pol λ OE	5.78387		MCSite_T_8	Pol λ OE	0.6
MCSite_T_7	rep_3	Pol λ OE	6.01525
MCSite_T_8	rep_2	Pol λ OE	0.570366
CHLI2	rep_1	WT_OE	30.0438
CHLI2	rep_2	WT_OE	36.4314
CHLI2	rep_3	WT_OE	13.5575
MCSite_T_1	rep_1	WT_OE	1.83451
MCSite_T_1	rep_2	WT_OE	3.93409
MCSite_T_1	rep_3	WT_OE	1.83451
MCSite_T_3	rep_1	WT_OE	13.5469
MCSite_T_3	rep_2	WT_OE	21.9083
MCSite_T_3	rep_3	WT_OE	13.5469
MCSite_T_4	rep_1	WT_OE	1.06181
MCSite_T_4	rep_2	WT_OE	4.00733
MCSite_T_4	rep_3	WT_OE	1.57772
MCSite_T_5	rep_1	WT_OE	7.02292
MCSite_T_5	rep_2	WT_OE	4.38997
MCSite_T_5	rep_3	WT_OE	4.38997
MCSite_T_6	rep_1	WT_OE	0.617923
MCSite_T_6	rep_2	WT_OE	5.42486
MCSite_T_6	rep_3	WT_OE	6.91397
MCSite_T_7	rep_1	WT_OE	6.80272
MCSite_T_7	rep_2	WT_OE	21.7724
MCSite_T_7	rep_3	WT_OE	28.6188
MCSite_T_8	rep_1	WT_OE	0.286701
MCSite_T_8	rep_2	WT_OE	8.09984
MCSite_T_8	rep_3	WT_OE	3.82812

## Sheet: Figure 6b
target_site	rep	AtDNA Pol λ Variants	INDEL mutagenesis (%)		AtDNA Pol λ Variants	Mean INDEL mutagenesis (%)
CHLI2	rep_1	Wild type AtDNA Pol λ	15.3486		Wild type AtDNA Pol λ	17.3137
CHLI2	rep_2	Wild type AtDNA Pol λ	17.4369		AtDNA Pol λ S366G/Y367F	12.7117
CHLI2	rep_3	Wild type AtDNA Pol λ	19.1556		AtDNA Pol λ A459Y/W460F	10.3481
CHLI2	rep_1	AtDNA Pol λ S366G/Y367F	14.3192
CHLI2	rep_2	AtDNA Pol λ S366G/Y367F	12.2243
CHLI2	rep_4	AtDNA Pol λ S366G/Y367F	11.5914
CHLI2	rep_1	AtDNA Pol λ A459Y/W460F	9.9237
CHLI2	rep_3	AtDNA Pol λ A459Y/W460F	9.82157
CHLI2	rep_4	AtDNA Pol λ A459Y/W460F	11.2989

## Sheet: Supplementary Figure S1
Species	target_site	rep	genotype	INDEL mutagenesis (%)		species	Mean INDEL mutagenesis (%)
Arabidopsis	MCsite4_Chl2	1	WT	6.92874		Arabidopsis	10.6449
Arabidopsis	MCsite4_Chl2	2	WT	4.84887		Setaria	29.21
Arabidopsis	FWA_gRNA_51T	1	WT	12.5341
Arabidopsis	FWA_gRNA_9C	1	WT	25.1598
Arabidopsis	FWA_gRNA_50C	1	WT	18.0574
Arabidopsis	FWA_gRNA_50C	2	WT	21.1019
Arabidopsis	FWA_gRNA_8G	1	WT	8.80695
Arabidopsis	FWA_gRNA_26G	1	WT	10.0967
Arabidopsis	FWA_gRNA_26G	2	WT	7.58206
Arabidopsis	FWA_gRNA_16C	1	WT	13.9206
Arabidopsis	FWA_gRNA_16C	2	WT	9.06047
Arabidopsis	FWA_gRNA_41T	1	WT	10.4054
Arabidopsis	FWA_gRNA_18G	1	WT	44.3812
Arabidopsis	FWA_gRNA_18G	2	WT	63.4043
Arabidopsis	FWA_gRNA_39A	1	WT	9.24702
Arabidopsis	FWA_gRNA_17A	1	WT	9.62023
Arabidopsis	MCSite4_1	1	WT	3.39173
Arabidopsis	MCSite4_2	1	WT	1.68539
Arabidopsis	MCSite4_3	1	WT	0.320034
Arabidopsis	MCSite4_4	1	WT	5.91293
Arabidopsis	MCSite4_5	1	WT	1.10175
Arabidopsis	MCSite4_7	1	WT	5.85229
Arabidopsis	MCSite4_8	1	WT	15.4244
Arabidopsis	MCSite4_9	1	WT	3.29796
Arabidopsis	MCSite5_1	1	WT	2.27699
Arabidopsis	MCSite5_3	1	WT	4.68147
Arabidopsis	MCSite5_4	1	WT	1.66076
Arabidopsis	MCSite5_5	1	WT	1.42598
Arabidopsis	MCSite5_6	1	WT	1.49167
Arabidopsis	MCSite5_7	1	WT	3.56769
Arabidopsis	MCSite5_8	1	WT	2.74545
Setaria	CCA1_gRNA1	1	WT	33.0244
Setaria	CMT2_gRNA1	1	WT	30.4818
Setaria	CMT3a_gRNA1	1	WT	20.3749
Setaria	CMT3a_gRNA2	1	WT	32.6023
Setaria	CMT3b_gRNA1	1	WT	18.3324
Setaria	drm1a_gRNA1	1	WT	41.1534
Setaria	drm1a_gRNA1	2	WT	17.2344
Setaria	drm1a_gRNA1	3	WT	19.2999
Setaria	drm1b_gRNA1	1	WT	58.7062
Setaria	drm1b_gRNA1	2	WT	30.2558
Setaria	drm1b_gRNA2	1	WT	57.8232
Setaria	drm1b_gRNA2	2	WT	31.5404
Setaria	edm2a_gRNA3	1	WT	22.0944
Setaria	edm2a_gRNA1	1	WT	15.7406
Setaria	edm2b_gRNA2	1	WT	13.8564
Setaria	edm2b_gRNA3	1	WT	18.7098
Setaria	edm2c_gRNA1	1	WT	16.2625
Setaria	edm2c_gRNA2	1	WT	19.0458
Setaria	edm2c_gRNA3	1	WT	15.6888
Setaria	H2AW_C	1	WT	55.2228
Setaria	H2AW_N	1	WT	79.44
Setaria	hfsa6a1_gRNA2	1	WT	19.3119
Setaria	hsfb2b_gRNA3	1	WT	32.3224
Setaria	IBM2_gRNA1	1	WT	37.0314
Setaria	IBM2_gRNA2	1	WT	8.53176
Setaria	IBM2_gRNA3	1	WT	13.266
Setaria	JK001_gRNA1	1	WT	28.6337
Setaria	JK003_gRNA1	1	WT	32.163
Setaria	JK004_gRNA1	1	WT	34.8917
Setaria	JK008_gRNA1	1	WT	28.6114
Setaria	JK010_gRNA1	1	WT	28.4592
Setaria	MET1a_gRNA2	1	WT	17.5199
Setaria	MET1b_gRNA2	1	WT	28.4423
Setaria	ms26_gRNA1	1	WT	38.8395
Setaria	ms26_gRNA1	2	WT	46.3977
Setaria	ms26_gRNA2	1	WT	52.5062
Setaria	ms26_gRNA8	1	WT	17.4781
Setaria	ms45_gRNA1	1	WT	45.174
Setaria	ms45_gRNA1	2	WT	10.0114
Setaria	ms45_gRNA2	1	WT	30.1567
Setaria	ms45_gRNA2	2	WT	0.973021

## Sheet: Supplementary Figure S6b
AtDNA Pol λ Variants	Rep	INDEL mutagenesis (%)		AtDNA Pol λ Variants	Mean INDEL mutagenesis (%)
Wild type AtDNA Pol λ	rep_1	15.3486		Wild type AtDNA Pol λ	17.3137
Wild type AtDNA Pol λ	rep_2	17.4369		AtDNA Pol λ S366G/Y367F	12.7117
Wild type AtDNA Pol λ	rep_3	19.1556		AtDNA Pol λ A459Y/W460F	10.3481
AtDNA Pol λ S366G/Y367F	rep_1	14.3192
AtDNA Pol λ S366G/Y367F	rep_2	12.2243
AtDNA Pol λ S366G/Y367F	rep_4	11.5914
AtDNA Pol λ A459Y/W460F	rep_1	9.9237
AtDNA Pol λ A459Y/W460F	rep_3	9.82157
AtDNA Pol λ A459Y/W460F	rep_4	11.2989

[truncated: 1 more sheets: Supplementary Figure S6f]
